# Supplementary material for: Effectiveness of Protective Measures and Rules in Reducing the Incidence of Injuries in Combat Sports: A Scoping Review
Source: J Funct Morphol Kinesiol. 2023 Oct 30;8(4):150. doi: 10.3390/jfmk8040150 (PMC10660771; doi:10.3390/jfmk8040150)
Supplement: Supplementary file 1 [file jfmk-08-00150-s001.zip]

Archive with 1 entries (1 files):
- jfmk-2643537-supplementary.pdf
